# Supplementary material for: Thalidomide-based regimen shows promising efficacy in large granular lymphocytic leukemia: a multicenter phase II study
Source: Signal Transduct Target Ther. 2025 Mar 12;10:85. doi: 10.1038/s41392-025-02164-4 (PMC11897152; doi:10.1038/s41392-025-02164-4)
Supplement: Supplementary file 1 — Supplementary Table 11 [file 41392_2025_2164_MOESM1_ESM.xlsx]

## Sheet: proteinSummary
Protein	Pt1	Pt2	Pt3	Pt4	Pt5	Pt6	Pt7	Pt9	Pt10	Pt11	Pt12	Pt13	Pt14	Pt17	Pt19	Pt20	Pt21	Pt22	Pt23	Pt24	Pt27	Pt28	Pt29	Pt33	Pt34	Pt36	Pt37	Pt39	Pt40	Pt41	Pt42	Pt43	Pt44	Pt46	Pt47	Pt48	Pt49	Pt52	Health_1	Health_2	Health_3	Health_4	Health_5	Health_6	Health_7	Health_8	Health_9	Health_10
O00300	707.394	575.076	659.331	462.282	711.737	485.403	893.603	1189.85	467.973	806.964	903.312	861.364	542.85	865.488	680.523	760.229	488.888	1363.49	929.764	790.981	830.393	560.321	736.969	779.881	774.596	1991.72	1158.92	584.342	669.361	559.417	943.422	554.429	654.278	449.112	547.176	674.891	427.482	613.577	835.213	928.617	975.44	955.393	942.533	1444.39	608.566	647.56	854.111	728.104
O14625	1508.78	2910.36	2893.66	2540.49	902.292	2287.87	1730.04	3511.89	1366.7	326.645	745.275	154.916	2689.27	3548.25	2238.09	795.126	925.141	1441.06	672.733	1715.72	1245.47	593.807	1401.2	1438.11	532.102	4127.49	2602.68	946.757	1904.77	2185.9	1559.76	1690.38	2085.95	713.416	1512.09	3747.21	433.531	268.998	487.97	179.602	336.502	408.624	161.15	142.214	303.994	179.128	128.437	342.056
O14788	10.463	32.3524	18.8047	21.6133	16.7674	34.0551	12.3115	18.6525	24.4679	30.3861	24.269	11.02	34.624	20.2291	37.9014	1.96345	47.758	14.9466	15.0957	10.0265	25.6572	11.744	13.934	12.868	19.4643	33.4311	29.209	17.9642	16.305	38.1965	28.0771	8.57157	39.9956	19.5542	11.6944	12.6387	24.7787	12.7361	20.3228	27.4659	30.3385	24.3013	30.5671	13.2452	35.1348	23.1421	25.3167	31.742
O15169	3.49662	11.6908	5.02447	1.98053	1.56674	5.59136	2.27871	4.58322	3.78536	2.94139	1.71948	2.98177	6.53134	1.88963	4.85126	3.38623	5.83778	3.04818	1.81475	5.0793	3.26798	1.87282	3.98959	1.38468	0.834307	1.7641	12.4706	6.9281	1.7819	2.8565	3.68721	0.641793	2.04707	0.910417	2.64416	2.52213	2.32387	1.28009	8.09965	8.99604	7.56369	6.56207	5.57677	4.42289	6.39201	5.3852	7.04261	10.4839
O15444	96.6488	105.909	55.4659	41.1417	41.0198	51.5471	51.5757	53.4138	31.5312	61.8624	27.0495	75.4741	69.7209	104.102	46.4778	21.7878	29.2203	54.8173	64.8759	99.0661	67.6342	59.3744	57.5985	109.507	56.0219	182.498	96.4059	33.0425	56.4292	52.2214	52.2305	27.8909	43.4101	42.6801	27.2037	43.7852	42.0589	111.62	53.0937	62.0767	30.6982	75.9127	79.2385	108.254	44.5033	45.8039	41.4015	35.3184
O43508	119.723	176.706	172.157	118.492	150.254	139.688	96.9044	185.683	171.035	195.955	56.0188	193.05	161.699	185.105	162.989	63.4228	157.094	154.679	196.543	133.979	244.666	114.431	224.06	141.712	176.541	308.308	310.939	234.098	136.644	186.891	226.295	120.609	208.143	105.658	123.029	149.861	109.125	176.612	135.002	234.425	249.475	190.573	262.188	204.898	242.989	182.354	259.887	235.46
O43557	52.5213	114.673	44.397	26.4899	47.2142	79.582	77.6799	72.3866	39.68	80.7265	20.9372	55.1952	53.2692	38.8666	32.1588	14.5124	40.4955	60.5448	51.5218	77.5664	56.1253	27.6479	23.6604	28.2792	11.287	35.8801	128.492	37.5797	16.6014	42.6067	51.55	17.9415	25.2278	13.9204	35.0429	52.7043	24.948	18.6591	78.1986	51.5568	86.4426	110.797	48.983	72.8002	82.2504	75.9991	87.6207	87.4872
O95630	17.374	34.0464	55.3837	13.9324	8.65102	19.4009	12.5571	21.2787	18.3685	21.8971	14.3215	18.7687	25.8251	21.8427	19.6107	11.7316	16.0185	18.1567	9.13161	21.2482	28.8772	11.7385	13.1038	19.9292	6.873	13.9206	40.4989	20.6755	12.9886	18.9099	21.2076	11.4817	13.005	18.4709	20.5176	26.6773	15.8742	9.1413	26.3895	27.5425	35.4782	25.2985	29.3614	19.5727	25.3547	23.3536	32.6369	26.9963
O95750	28.7227	41.4753	27.115	27.3749	120.062	95.752	57.3416	23.2056	28.4028	72.9451	98.8083	54.5584	130.603	69.7006	31.7299	26.8461	30.902	16.9508	48.7463	36.5918	53.9387	14.0084	33.9929	85.0223	67.6534	48.6582	103.398	42.5017	39.857	70.4252	70.5195	80.2261	87.5612	13.4191	21.3063	10.1074	33.709	24.7691	86.1328	149.503	38.3323	227.948	253.878	70.3593	107.3	44.3281	75.8522	77.9788
O95760	0.684048	0.963128	1.27397	0.947337	1.17843	1.17037	1.02033	0.936396	1.01809	0.731181	0.957471	1.20649	0.995774	1.14392	1.29293	0.79373	1.03279	0.602444	1.0548	0.929431	0.71128	0.739386	0.652554	0.865653	0.827861	1.16137	1.25703	0.615402	0.873791	1.28727	0.83983	0.995912	1.55197	0.784193	0.831536	1.08297	0.876411	0.627758	0.85438	0.776377	1.61784	1.03856	1.0426	0.699628	0.795332	1.31941	0.99643	1.10992
P00749	294.544	546.846	583.217	529.373	359.865	489.468	313.352	528.236	370.973	547.267	597.937	554.13	491.068	743.949	558.677	438.91	473.234	540.657	467.823	349.791	569.105	386.06	490.242	535.187	673.89	709.776	722.453	712.64	425.507	485.797	554.31	435.12	501.05	393.418	442.754	618.204	350.702	458.45	648.216	512.217	497.678	559.452	597.163	567.761	388.427	400.723	474.867	491.879
P00813	17.6809	19.9248	84.6695	44.1389	16.8747	53.8151	19.0812	17.356	18.145	25.498	34.5667	24.2984	23.6197	98.2142	27.2254	12.1373	24.9462	18.7243	14.5789	11.303	31.0562	11.492	21.4758	47.8737	19.6582	24.1786	21.1913	25.3631	29.1596	29.6738	25.5489	18.8888	21.0652	24.8973	30.1177	40.9204	16.0118	19.4221	18.9734	25.3645	17.5683	37.6965	30.115	27.082	15.1899	18.9414	16.4871	19.9768
P01135	6.01777	22.8679	5.96078	5.88646	10.2953	6.70469	59.9119	26.6342	7.35701	10.6204	11.3522	12.2729	11.5161	7.40387	7.30969	6.49014	4.26682	15.6339	11.8388	20.2347	13.1308	12.0189	4.31548	7.82771	6.95505	18.1312	25.6876	4.75693	6.55843	8.41224	10.2824	5.82279	7.63152	8.44343	9.34406	9.93707	8.34881	7.85755	27.8941	36.492	33.2829	36.253	22.5015	18.5897	29.0803	29.3496	27.2484	41.5677
P01137	91.3828	147.206	86.7397	42.9064	75.1635	89.271	90.6723	106.414	97.6325	71.8323	46.1379	82.8558	93.7554	64.4697	73.4882	37.4356	108.041	46.4652	65.7428	130.277	100.545	40.7385	72.1341	49.6623	39.1513	129.683	143.384	80.1483	65.9628	98.8686	98.0455	34.1636	85.5728	61.2497	45.6964	108.006	68.123	67.9155	93.9141	76.4651	104.963	67.9075	57.4494	66.6952	61.2552	75.3382	126.927	73.6422
P01138	2.64693	2.7279	2.55048	2.17683	2.67556	2.37749	2.37967	2.71033	2.54667	2.80183	1.975	2.54638	2.47106	2.61402	2.73695	2.1463	2.85718	2.61076	2.67298	2.89477	2.87211	2.37581	2.38173	2.21943	2.30995	3.03488	3.06826	2.49075	2.64632	2.90966	2.70088	1.99762	2.63178	2.20818	2.2714	2.44394	2.68096	2.30122	2.77831	2.71626	2.72484	2.64983	2.49059	2.69764	2.67254	2.73691	2.82017	2.71133
P01374	17.0476	12.5581	18.3585	17.6207	15.9059	20.0507	12.7636	15.0314	21.2855	27.0624	22.7812	17.2009	37.1801	18.0402	25.9239	8.21796	22.1697	13.7345	19.1893	10.1563	24.8942	8.99118	19.3619	22.2328	17.8092	25.1677	23.3099	11.3982	24.273	15.7468	28.1755	26.5108	42.2459	20.9412	16.421	18.3265	18.1481	18.5716	15.5037	15.8255	16.8587	18.3552	18.2632	47.3676	16.0219	11.7772	13.26	19.9206
P01375	25.0459	12.1963	92.3532	7.17913	10.1006	664.382	72.832	19.7282	71.1036	9.96714	60.3646	48.1429	54.9124	62.9485	10.1791	6.50271	14.9335	17.0054	46.7544	33.2493	21.264	6.52849	8.80236	15.6494	14.1133	43.7266	71.9978	56.1133	12.9633	10.1606	28.0592	9.31851	11.8772	8.73616	8.55543	11.9823	7.40716	54.1054	6.41385	6.39635	5.08515	7.74175	6.64187	12.9806	6.80837	4.83126	6.72754	5.62588
P01579	423.938	282.232	884.207	189.237	95.7506	416.45	81.676	118.067	131.898	143.133	91.4746	60.4131	268.485	792.079	170.898	794.405	88.2173	121.784	329.83	509.607	334.748	134.931	148.823	801.334	106.306	141.185	310.864	71.9209	538.697	250.951	108.43	330.512	57.7448	131.445	200.522	641.342	107.132	150.644	111.164	35.0915	59.5294	125.284	66.5986	42.2172	81.1827	75.7272	56.0592	46.3629
P01583	0.643878	0.56313	1.13494	0.527444	0.608454	60.8464	0.7009	0.836374	2.36807	0.63515	0.696357	0.569521	2.16016	0.656078	0.523637	0.764639	0.751164	0.659978	0.561882	0.731835	0.640322	0.425683	0.721319	0.649058	0.613209	0.632975	6.99789	1.00584	0.671887	0.755901	0.7906	0.574094	0.709532	0.632519	0.517353	0.569343	0.692665	0.634455	0.601355	0.88883	0.5886	0.667172	0.630186	1.27128	0.563786	0.748861	1.12553	0.820355
P01732	1362.75	298.467	371.861	728.109	1270.16	168.35	241.266	558.011	847.154	781.705	512.259	120.622	1518.57	144.251	1982.48	321.445	669.426	150.086	1130.55	565.605	2281.35	235.242	590.621	344.161	701.039	1358.15	372.496	462.109	848.411	986.476	825.732	519.277	1883.29	1085.65	669.528	581.2	939.494	1840.01	216.442	305.894	344.316	436.61	267.714	412.549	270.574	227.063	98.4494	610.734
P02778	1.75429	1.90394	1.88829	1.88943	1.77066	4.20679	3.49497	1.97357	1.12557	1.07952	1.55554	1.34086	2.16298	2.47576	2.35866	1.80027	1.96893	1.91595	1.4063	2.10066	2.3893	1.37287	1.57649	2.3639	2.16877	2.07412	2.77179	1.29449	1.06622	1.92839	0.860878	1.73788	1.89042	0.889724	1.55726	1.7819	1.28704	1.82637	0.951813	1.49309	1.41102	1.82518	1.25597	1.65921	1.38943	1.42491	1.27109	1.72327
P03956	30500.6	70135.1	41497.9	36027.7	62073.9	34708.7	19200.4	62963.1	24450.6	21611.6	44164.2	22702.9	40800.5	54942.7	69722.7	24149.7	66855.1	70150.7	43847	77682.9	44349.8	40606.7	47712.2	21094.2	13667.1	70730.3	49482.8	33483.2	52412.7	77211.1	37498.6	27070.4	65419.8	25579.3	35561.8	10779.6	67274.9	52498.9	32722.4	26989.5	55128.5	37927.1	33277.5	29888.9	34946	36709.1	37246.8	54065.8
P05112	0.628899	0.612843	2.77043	0.760837	0.858869	0.661856	0.617953	0.68968	0.654924	0.746058	1.07951	0.443022	0.644008	1.33704	0.54824	0.631056	0.533289	0.498115	0.687909	0.675876	0.887624	0.213454	0.294027	0.981963	0.413217	0.665403	0.815977	0.880631	0.683878	0.820031	0.945153	0.712642	1.74981	0.233616	0.398591	0.969068	0.582565	0.399692	0.601914	0.549362	0.84515	0.697686	0.566363	14.9526	0.568298	1.04714	0.61446	0.906972
P05113	1.14413	1.45358	1.95197	0.922922	1.74308	1.17762	1.33838	1.54339	0.804782	0.813622	1.98519	0.918143	1.19621	3.37346	2.31747	0.938846	0.794335	0.93185	0.865725	1.17951	1.19516	2.13391	1.05532	1.01127	1.04873	3.21329	1.12629	4.16946	21.6788	1.29545	5.94922	0.683205	1.4995	0.752519	43.1109	2.67246	1.2807	0.948001	1.35899	1.06209	1.30401	1.67595	0.800864	1.51045	1.3157	3.9902	1.1059	0.917475
P05231	16.2997	16.9358	100.345	4.07848	7.76718	4238.01	46.112	79.0334	341.348	15.4916	16.7354	14.3828	544.61	30.6501	4.416	66.9058	214.282	19.8187	6.12593	15.4715	10.1431	6.44218	6.21545	11.4427	4.885	10.3601	1358.97	216.339	9.59591	4.22011	18.2916	5.05289	4.19779	2.77412	6.84979	69.7577	2.03918	3.11165	3.91155	2.73794	3.56514	3.27136	2.83056	5.17687	3.9647	2.16433	2.45147	5.29647
P06127	29.7783	42.1173	27.3952	26.2568	31.3343	36.8872	26.735	29.0789	43.9628	81.9158	98.8302	23.2375	72.5418	32.7758	34.0728	18.51	38.7969	25.6067	30.6064	31.1206	71.1899	17.2751	45.2404	30.5193	40.2278	61.9113	44.3081	26.2144	67.7721	38.5776	41.2534	53.7428	62.4076	29.5214	40.1495	36.4231	51.7691	48.0439	21.0858	28.9456	23.1434	30.4635	32.2973	31.447	19.3288	20.8036	26.6912	28.2967
P09238	896.314	941.495	832.029	319.048	750.631	858.634	804.534	1115.41	499.576	769.197	2128.69	907.366	2354.21	478.336	1560.66	855.379	550.157	1679.99	660.553	965.96	723.36	496.638	1083.93	486.414	631.36	850.166	959.268	448.496	1211.54	932.72	704.194	517.868	387.757	273.23	635.03	528.277	1600.69	769.192	881.948	861.788	1398.04	971.803	1460.5	2691.32	561.153	966.188	2148.9	815.867
P09341	1518.93	1322.57	699.369	489.02	573.111	622.828	758.434	1099.19	529.497	522.983	454.419	449.766	699.447	535.391	681.793	881.038	476.011	870.681	551.257	1235.9	768.137	255.831	636.837	236.699	239.694	1397.94	1745.87	455.056	1327.62	1123.92	593.873	805.969	705.934	412.972	652.091	1190.95	543.2	457.085	459.048	332.966	455.034	339.413	256.467	576.837	498.732	444.707	351.254	705.215
P09603	397.472	454.252	561.375	487.034	385.175	530.927	409.043	411.851	486.12	372.171	519.763	292.007	503.019	574.475	539.512	489.492	509.021	435.521	361.482	400.953	562.212	376.253	456.348	528.779	418.722	574.662	545.895	378.946	463.829	569.101	414.236	395.696	487.575	452.872	441.369	542.245	336.054	441.283	345.215	327.168	351.892	334.407	330.478	435.485	347.026	259.584	329.111	428.155
P10145	1660.28	13351.1	2204.02	239.712	85.5977	19247.2	1156.83	13413	9902.79	536.443	496.975	812.712	17180.1	855.628	1180.06	341.28	8989.47	1204.95	402.384	1505.13	151.336	110.881	309.139	141.128	92.7297	341.341	23034.5	6487.87	310.638	206.323	1558.85	148.513	118.641	72.0627	986.64	182.176	84.5463	146.454	381.789	790.663	282.182	161.945	183.845	469.76	466.353	189.643	220.902	308.698
P10147	1556.39	456.272	2030.84	112.898	65.4123	3229.15	773.7	5512.46	5401.78	684.81	452.627	745.906	5440.03	2330.28	143.857	46.8001	3909.72	1056.85	329.812	972.753	302.045	45.3547	151.711	146.605	68.7272	249.802	5460.36	2678.59	106.951	278.243	803.704	76.6493	188.414	81.1697	202.036	135.792	134.928	336.702	65.4567	118.879	90.494	96.2404	82.9937	163.441	104.135	114.555	54.0012	72.2347
P12034	0.596651	0.581189	0.712055	0.76614	0.603945	0.673281	5.41687	0.811785	0.479659	0.613821	0.493609	0.769984	0.527623	0.554669	0.607384	0.444307	0.539035	0.801142	0.666127	0.827465	0.980725	0.611134	0.788362	0.979576	0.956429	0.763336	1.2329	0.810206	0.809975	1.03967	0.746405	0.56009	0.704841	0.581669	0.620275	0.548426	0.485886	0.979149	0.539681	0.704802	0.890711	0.851784	0.66044	0.795928	0.817256	0.608758	0.633515	0.730036
P13232	5.5559	7.23273	4.96998	1.55299	4.70838	5.45633	5.47557	8.30753	3.53637	3.0965	1.76786	4.41992	3.46984	4.70573	4.17015	2.52254	4.66446	3.42955	3.84838	11.5398	7.41527	1.58887	4.77728	2.43378	2.62551	12.8663	6.37206	4.47622	5.28154	8.09954	4.5532	1.62001	4.70707	2.6482	3.30917	6.77223	4.3289	3.5351	4.00958	4.41306	6.98844	3.76411	2.49091	4.59706	4.9814	6.67469	5.56472	6.8182
P13236	471.907	199.485	1162.23	187.482	132.575	5083.69	486.468	2097.25	2636.17	451.105	226.403	387.349	2474.39	1312.05	260.02	111.859	1450.78	507.977	229.39	414.233	1058.27	113.038	142.099	214.11	92.6199	253.098	2335.73	1103.35	184.704	606.444	504.339	107.259	548.638	244.878	145.637	321.341	310.543	609.355	153.738	219.835	167.926	155.452	146.606	228.906	189.373	146.184	118.535	138.963
P13500	1128.04	4786.38	1489.87	1480.06	1248.87	3221.71	6543.97	2535.67	939.455	1309.94	3461.57	1738.05	1306.9	2147.02	1469.11	3432.49	1009.23	1282.18	1412.37	1872.55	2047.76	1718.09	1086.14	1502.87	1306.38	1741.1	4051.25	1036.14	1455.41	1745.18	1538.33	1189.31	1543.85	1598.13	984.113	1596.85	1010.59	1746.66	2084.15	1571	2233.89	1902.7	1824.75	2746.33	2766.56	1694.5	2041.25	2249.05
P13725	10.7563	97.7077	18.7522	9.50858	10.3534	101.122	59.739	92.8996	71.2847	16.1485	4.78006	14.0966	80.1733	17.2607	20.6893	9.83517	21.1436	25.1691	16.4714	28.5676	16.14	11.7842	5.84507	9.46472	5.7989	16.8629	232.98	25.7355	7.47845	11.4905	15.0314	8.27191	7.65557	5.14714	20.2273	16.9094	7.10803	6.60501	33.3476	37.6772	32.1791	37.1029	18.6664	25.2734	38.6372	31.2655	29.9244	60.7756
P14210	201.233	380.961	163.388	192.278	196.401	280.697	487.217	464.135	253.879	245.721	160.873	170.448	243.916	230.242	192.473	171.831	239.96	280.324	258.724	313.8	279.048	166.877	149.542	237.128	186.367	474.732	576.785	184.272	332.069	325.152	263.679	142.496	218.265	90.4865	139.869	236.35	200.653	207.183	374.354	352.786	411.86	405.003	284.989	410.498	348.113	351.563	347.404	564.989
P14784	0.382828	0.537002	0.266392	0.343133	0.327896	0.490138	0.262642	0.417891	0.324257	0.468912	0.184507	0.561318	0.411311	0.51921	0.443612	0.425267	0.396455	0.4162	0.280711	0.397314	0.543349	0.409042	0.325927	0.45432	0.312379	0.524593	0.432889	0.541154	0.409405	2.37947	0.344367	0.276274	0.497984	0.309157	0.481284	0.436139	0.252461	0.506758	0.416567	0.177554	0.380603	0.355152	0.358772	0.327483	0.540959	0.392243	0.470263	0.385777
P15018	0.419505	0.935928	0.431123	0.342287	0.285043	0.745593	0.415978	0.567334	0.505026	0.300218	0.5866	0.313572	0.483326	0.482443	0.412896	0.322086	0.535118	0.30254	0.425925	0.321591	0.319388	0.313277	0.444686	0.486783	0.296845	0.463908	0.71246	0.441419	0.462537	0.69925	0.547367	0.279413	0.479516	0.321758	0.318779	0.380474	0.402391	0.25605	0.470266	0.400263	0.383227	0.417197	0.329498	0.583668	0.305065	0.311544	0.504739	0.526699
P15692	2180.69	6199.13	2416.88	1026.69	2139.41	1475.65	2743.93	7065.23	2355.1	4767.48	1951.37	1236.59	2863.25	2793.68	6673.23	818.285	1907.99	4226.27	1831.63	3586.87	2738.44	2450.58	1304.37	1626.43	2529.84	6249.43	6597.99	1914.88	5800.21	5391.5	2570.39	883.435	2725.34	1447.69	2256.98	3877.44	2240.35	1987.98	1290.86	2204.38	1346.61	2590.8	1189.22	2599.9	3293.9	1597.22	2084.97	2946.67
P20783	2.1888	2.89207	1.58204	2.32231	1.99155	2.55973	2.72302	2.69398	1.90427	1.95305	3.16464	1.99652	1.79235	3.60268	1.99024	0.885264	2.65885	4.383	2.6663	2.35821	2.19736	1.65628	2.72006	2.25529	3.42582	3.00626	3.19262	2.82218	4.07172	2.54702	4.0068	1.39657	2.20462	1.55149	1.96709	2.51138	2.37861	3.56885	2.47365	1.99287	4.0338	4.17573	3.38752	2.56586	2.85393	3.30585	2.98659	4.36666
P21583	173.067	434.563	245.022	182.696	394.24	354.733	214.06	471.822	262.568	338.636	39.4546	491.01	216.569	284.495	226.298	191.178	414.291	429.032	411.714	352.295	276.938	290.757	402.982	162.5	277.551	395.195	576.178	276.792	226.948	373.97	437.258	212.31	255.55	132.206	266.753	72.0402	211.139	345.179	308.475	462.285	422.062	329.218	478.057	554.887	380.848	333.033	597.966	416.736
P22301	7.61334	8.62569	24.7427	7.2382	4.96698	13.6788	16.9291	9.92413	13.1807	6.06123	54.3056	3.25654	21.1706	55.9366	11.8541	7.16482	5.7278	7.62348	5.06773	7.81123	15.4451	7.98277	9.98955	17.7375	4.95145	33.5207	16.2291	10.0515	8.43706	12.4844	8.55679	20.908	12.6321	7.20661	29.1624	45.8246	7.47286	7.23799	3.13095	2.71509	2.93663	3.79961	4.23961	6.68705	2.35103	3.51591	2.10254	4.50854
P25942	1893.78	3149.99	2534.14	1723.57	1204.21	2863.47	1181.07	1991.28	1697.66	1704.3	3326.5	1158.13	2284.15	2653.76	2307.2	1651.61	1947.44	1196.27	770.713	1616.23	2178.71	853.088	1271.74	1891.01	899.251	2601	4099.38	1612.18	1673.67	2080.35	1718.69	1163.29	1340.09	1981.17	1723.59	1548.89	1652.44	2080.88	1199.71	1706.58	1685.58	1641.52	1768.18	2003.28	1144.08	1788.71	1178.9	1736.34
P28325	53.5491	77.5793	80.7847	63.0061	62.4227	107.508	113.742	49.6396	51.8284	89.9711	64.4805	55.2748	94.6821	119.416	77.275	89.9904	115.534	85.4353	84.3502	87.0631	117.749	50.5556	53.8715	63.8197	69.6523	172.971	98.8898	51.6136	93.3909	71.0366	68.1254	41.4871	45.3362	51.1496	85.4288	74.2094	85.0807	86.7385	86.4977	101.798	69.8903	104.475	74.9294	131.863	60.8726	176.929	99.2297	64.4447
P29460	9.85004	24.1368	47.0864	70.0144	44.0021	80.8144	72.6011	27.0983	68.1665	105.328	58.3112	23.1548	143.662	87.9773	87.6292	12.5797	59.0436	76.6216	93.5412	26.847	133.709	19.3082	54.8283	86.5925	78.5	194.95	39.141	62.9398	89.2296	69.1429	74.1785	87.5758	112.494	60.7886	77.2156	129.822	124.289	78.7408	30.7693	25.0459	47.5776	27.8208	49.4264	38.434	29.8422	17.8952	25.9002	52.4805
P30203	92.295	75.0604	71.9464	80.7002	109.446	271.698	47.6376	57.2959	163.597	215.381	57.8751	33.6718	285.823	458.44	167.285	80.004	383.677	53.8566	57.2292	62.4504	397.668	134.317	144.426	163.873	152	78.0588	196.893	152.285	186.884	153.901	234.681	187.355	243.536	102.694	99.2173	70.1645	133.258	113.001	24.7218	34.8784	29.9827	36.4981	46.987	26.3829	31.6337	20.7096	25.7432	18.3878
P35225	1.0548	0.94234	0.746596	0.69493	0.960315	1.04444	1.09404	1.03795	0.571161	0.950745	2.1643	0.867617	1.46619	1.05046	4.3783	0.521743	0.682466	2.00918	0.857649	1.18409	0.908784	0.866007	1.21015	0.567739	1.00295	1.75824	0.937233	0.541277	0.860603	0.730396	1.49553	1.05638	536.867	0.582141	0.451016	5.57855	1.22222	0.759267	1.23232	0.921688	0.874124	1.38171	0.981051	38.7746	1.44272	0.591373	0.890341	1.69141
P39905	2.088	1.92803	2.57137	1.47266	1.86298	2.19873	3.28989	3.14842	0.81241	1.25944	4.97556	3.37908	2.13567	4.50223	1.85314	4.77202	2.14645	1.92918	2.18997	2.21831	3.89415	2.18624	5.09383	4.88206	2.4293	7.37192	3.86715	2.28604	1.90604	3.72056	4.47873	1.65673	2.31458	4.22951	2.68213	2.975	2.49787	2.19231	3.44442	2.66277	3.80725	2.6405	2.18995	4.07398	3.20872	2.3295	2.86735	2.62044
P42702	12.3771	10.7693	11.8936	15.3272	10.5558	14.4808	8.60938	15.2104	11.3809	12.3203	7.15216	9.14225	11.04	23.3183	11.8514	9.24543	8.79376	11.2468	9.22386	8.48115	20.0607	10.1483	9.73324	11.3274	10.9549	17.4779	16.6686	11.0058	10.4588	15.9176	11.2446	11.3081	16.5143	13.0678	9.35113	13.495	8.11696	12.0386	7.22687	9.12883	9.95423	10.4935	10.5943	11.7319	8.32944	8.04482	9.54272	9.27052
P42830	10673.8	11835	4146.5	837.793	8226.88	3923.97	8198.02	5303.87	2619.07	6086.77	1154.55	5522.9	3796.59	1538.25	7407.75	1334.91	4590.93	5096.39	2778.94	6375.49	5356.93	1313.13	1940.86	863.69	1372.52	5836.51	10119.3	4222.17	5892.36	7286.25	5198.86	665.835	3312.47	1970.46	2609.74	4070.75	2322.25	1597.39	4847.58	3810.57	6665.05	5066.59	1487.69	2597.27	4891.7	2913.4	2775.32	6649.82
P49771	146.174	530.574	349.871	329.595	286.47	562.368	386.03	419.091	312.116	319.892	1486.04	388.847	340.113	485.868	436.325	2727.68	278.177	798.944	420.864	259.275	503.944	310.055	490.361	422.369	443.266	394.475	857.807	351.137	405.624	397.538	366.726	385.921	546.028	318.004	400.298	426.284	192.706	216.726	466.586	415.329	644.685	266.221	403.843	747.744	384.969	261.404	346.346	547.923
P50225	427.945	807.26	132.055	153.175	105.053	239.198	216.098	259.885	355.117	544.006	138.686	556.983	393.759	210.323	364.911	400.281	466.172	620.484	277.857	609.241	168.082	111.842	497.741	97.0186	76.1372	118.689	585.534	520.073	140.374	261.604	337.724	141.05	224.274	52.2135	537.332	334.697	212.749	112.934	541.786	551.765	669.978	639.93	670.647	615.417	406.24	507.773	585.701	813.772
P50591	246.797	367.151	527.984	376.854	376.901	460.077	176.146	324.949	324.422	308.261	186.544	293.993	440.214	588.203	431.573	88.5205	318.918	319.71	269.162	272.651	573.822	304.883	290.684	425.201	447.964	434.325	483.734	376.859	418.021	528.39	319.322	292.378	456.804	194.045	358.237	347.604	255.291	411.78	358.945	325.404	370.762	353.197	359.75	291.164	282.191	273.455	375.115	307.178
P51671	114.245	157.159	81.0258	56.1635	80.6191	72.7866	82.8058	162.892	47.6225	72.654	261.96	86.5685	67.4848	77.3704	71.6135	51.5053	48.6228	84.8052	74.1133	152.542	82.1643	87.1936	112.561	69.6147	68.2667	120.433	225.945	58.3399	67.8944	111.923	95.272	46.7252	80.1566	52.5322	97.3062	90.7075	65.4554	79.9519	149.267	114.352	115.466	147.018	162.557	153.258	114.091	108.235	163.483	102.88
P55773	1363.91	1289.64	1062.02	1368.93	1082.09	685.789	934.344	1306.76	1138.91	1500.96	3230.45	333.273	1259.37	2093.73	1254.98	748.854	738.908	940.895	810.074	967.153	1908.84	617.862	724.303	1355.63	1102.44	2323.59	1980.27	763.265	1252.31	1408.22	1035.82	981.837	1561.63	1145.93	927.556	1347.59	1135.85	1472.25	419.207	473.313	516.806	746.78	745.048	1346.99	709.919	589.476	608.815	706.453
P60568	0.765652	1.01515	0.699342	0.761692	0.872024	1.05694	0.857406	1.13962	0.945016	0.623793	1.13143	0.439727	0.61623	0.64701	0.873676	0.791647	0.893934	0.742324	0.877098	0.603498	1.02749	0.658762	0.817069	0.837273	0.880412	1.33769	1.08719	0.687847	0.816333	1.07881	0.572029	0.646786	1.01838	0.825099	0.546938	1.00456	0.846992	0.682646	0.795024	0.92918	0.736476	0.937968	0.864873	0.695769	1.04374	0.810127	0.81387	1.48999
P78423	5.61509	29.427	19.475	18.5621	13.3885	16.2508	10.6988	14.4812	9.01071	7.6855	11.9805	11.7549	9.2268	32.0702	18.0787	10.2955	8.24529	11.2535	5.59191	11.3645	8.83206	10.7299	14.5798	21.4303	10.2456	18.4407	20.7686	8.17966	18.1256	32.4897	14.461	14.5999	11.9518	12.191	17.9516	12.0808	10.0569	13.9428	9.41649	8.66026	15.0416	16.0484	10.5628	15.6791	8.97953	14.8655	13.5584	19.477
P78556	241.468	254.489	117.84	38.7051	60.9663	570.139	158.406	467.013	551.276	175.899	193.748	155.677	770.302	256.343	103.604	142.005	303.026	91.4385	473.651	85.4939	73.8953	153.059	96.6917	67.9848	103.752	6630.22	1237.42	372.759	833.241	186.672	187.706	42.5542	63.0004	21.5565	59.6603	99.6778	49.916	166.935	134.133	147.564	128.281	185.504	187.925	1122.59	171.521	81.4041	86.966	180.226
P80075	547.297	941.456	608.739	622.789	1270.24	1545.59	1824.57	970.235	565.514	1018.46	957.216	833.807	672.616	954.552	903.863	701.549	562.89	984.741	1449.13	1693.93	1254.91	594.177	956.778	1545.01	324.571	1020.02	1445.89	949.037	641.2	1627.67	1315.53	530.526	1589.71	953.098	729.174	1453.03	681.902	1209.64	1423.95	933.755	1010.31	1541.3	1584.97	1453.21	882.749	1260.92	1466.96	1426.21
P80098	3.69719	1267.07	3.65824	7.09607	4.11217	303.062	24.1068	7.45806	5.28708	5.38457	54.591	4.01492	7.42891	3.76597	16.9491	16.4841	11.0594	5.77788	5.13904	3.55099	6.28699	3.1747	6.20448	6.87143	3.30383	5.50438	169.019	9.98623	7.96464	6.51773	3.95953	5.22087	3.54479	2.16953	4.21865	4.20472	4.1898	2.8883	7.93659	8.42473	5.98529	5.11843	5.09884	8.0005	10.7842	4.17472	4.67971	12.0058
P80162	361.963	1057.12	417.167	351.67	311.671	204.506	586.143	449.23	474.735	231.775	245.157	276.888	516.012	258.493	197.543	373.991	181.029	698.812	343.822	390.985	703.624	245.871	219.195	102.978	118.84	968.045	1220.91	351.349	561.986	613.577	405.135	271.596	434.207	195.685	300.792	355.933	411.515	287.293	305.077	334.653	270.621	251.626	275.233	356.676	312.864	301.046	262.803	532.966
P80511	3.99587	33.5642	15.7339	9.32459	6.10131	11.5167	21.5897	15.9207	12.4201	33.1588	3.7169	6.06014	17.4081	5.79525	5.03328	7.01353	7.76809	6.77504	7.25779	10.5504	7.00366	6.81517	1.59435	3.30924	2.15133	11.3916	46.6721	5.05692	3.55072	4.40557	6.21808	3.39909	4.12342	0.70997	6.11749	4.08753	3.8352	1.25097	12.8028	14.3787	16.5948	25.2124	10.2118	13.5145	13.6225	16.749	9.69493	15.8463
Q07011	19.8328	43.1276	49.7805	67.3983	36.8941	45.5342	49.054	38.4374	80.1078	62.7894	112.215	24.9205	109.408	82.1153	81.3099	20.9462	37.8686	20.1019	31.5737	23.8768	139.698	37.6971	157.097	62.376	19.4866	131.252	57.5913	29.2406	71.8831	78.4303	63.111	66.1597	135.643	100.395	90.2697	101.633	60.2467	137.066	17.3657	18.9119	15.2762	18.7777	17.5195	43.869	20.0072	14.4705	19.3236	20.5546
Q07325	532.276	261.631	359.476	893.931	190.549	286.688	953.943	231.887	314.059	269.935	643.479	110.561	646.121	723.52	403.843	255.482	234.009	185.206	230.991	417.742	751.495	373.991	359.892	687.969	150.706	412.106	215.028	278.754	729.913	497.606	201.745	538.749	395.543	1403.77	323.515	464.135	285.382	121.914	106.836	86.0928	76.567	138.55	98.7275	248.216	126.011	69.7968	55.3707	102.851
Q08334	73.169	215.426	112.722	128.095	96.249	130.844	104.635	164.887	111.268	124.306	182.826	96.8252	122.417	198.99	78.0507	108.086	99.1912	109.606	105.375	127.949	165.284	86.3635	256.497	171.411	89.3546	260.634	175.178	85.8169	122.838	143.485	128.258	129.819	119.958	112.113	131.555	131.524	138.669	125.761	96.8829	115.179	116.436	123.648	119.566	186.923	92.4922	83.6318	145.349	102.371
Q13007	3.22771	4.6221	1.89728	1.24759	1.78784	1.13001	2.00037	0.892015	2.35799	2.21587	3.29197	2.81016	2.59625	2.81203	0.616862	3.97827	2.11177	2.90803	2.08486	1.62524	4.83692	1.98203	3.02438	1.68592	1.32846	2.24825	2.00471	3.03633	2.17848	1.76657	9.62722	1.29329	2.02106	1.43223	1.38742	1.21444	0.938039	1.02326	3.12874	2.74758	2.9964	1.89477	2.23077	2.66547	2.13964	0.76545	5.7007	2.00808
Q13261	2.8866	4.54494	3.94994	4.75531	4.32458	5.6704	2.01081	3.45061	6.53787	4.28683	3.3056	2.81847	4.52485	7.75803	5.48602	2.42721	4.18625	3.35995	2.74103	3.29818	6.17124	2.43655	4.40237	7.32749	1.93607	7.21115	5.21635	2.85981	4.98361	6.3327	3.892	4.33169	6.63571	5.26703	3.73293	5.48667	3.4788	5.5835	3.81563	2.64486	2.60324	2.99337	1.93165	4.39459	2.39713	2.49503	3.30195	2.50234
Q13291	1.36482	2.35739	1.93618	2.88978	2.16473	3.81105	10.1598	2.53773	1.72471	3.56586	10.0393	2.69421	3.6341	1.29146	4.01033	1.54176	2.41974	2.19322	1.85558	1.63983	2.28628	1.87427	5.31124	1.75572	3.52883	5.10921	2.62624	1.97211	2.11168	2.98163	2.87251	3.66886	3.50385	1.47341	2.63726	6.08164	2.3451	2.63218	2.20913	1.86616	2.16425	3.08917	1.72054	3.71057	1.8392	2.16488	2.32078	2.52359
Q13478	356.35	280.543	369.124	485.928	239.516	527.45	161.229	375.035	239.694	225.808	604.262	228.746	243.313	578.711	314.634	174.02	271.802	277.309	211.924	167.225	470.78	329.2	346.504	357.837	245.853	289.534	318.127	418.157	424.509	446.189	270.585	250.117	261.256	275.523	183.736	459.261	191.799	235.517	247.425	292.171	269.459	327.961	288.229	254.591	299.574	241.726	158.634	269.156
Q13541	4.02955	8.76777	156.171	10.4342	2.86712	3.65662	11.2611	4.18037	3.17653	4.61215	35.4256	30.5113	24.5277	34.6843	19.6137	6.26819	1.37078	8.71179	4.49079	6.05694	85.8496	8.5126	4.32521	36.9861	2.29542	38.1963	18.3971	5.33138	5.26966	5.25751	3.50244	9.37637	14.5034	34.649	15.2827	29.8436	5.54051	17.0465	21.5873	12.972	15.1515	9.59631	39.5183	31.1878	24.7489	3.45642	7.73912	1.21681
Q13651	0.695711	0.623581	0.853504	0.430842	0.720755	33.1186	0.398223	8.57199	0.503802	0.460512	0.608239	0.382301	0.518484	1.21801	0.899403	0.457543	0.597562	0.422476	0.560334	0.541382	0.629483	0.983195	0.804241	0.717569	3.66794	0.888387	0.644436	0.761492	0.601927	0.59041	7.19987	0.387189	0.548666	0.500624	0.39084	0.754352	0.534192	0.591885	0.520237	1.06696	0.427181	0.450566	0.759378	0.669948	0.471409	0.396851	0.834469	0.614115
Q14116	1148.29	1223.42	3406.51	4951.23	1314.58	1009.13	525.778	2361.11	2416.38	1120.15	551.845	351.006	3773.48	5582.48	2610.82	1814.71	1371.87	823.058	900.929	1151.66	4618.73	1514.93	1163.64	4352.47	874.764	2769.67	2170.54	3190.95	2501.24	5861.69	1103.29	2191.01	3165.4	7487.25	2002.85	3640.07	2009.61	1521.41	414.592	628.135	566.495	664.742	509.663	800.751	396.319	454.618	650.849	742.867
Q14790	15.0808	103.156	20.2871	9.94182	6.26185	73.9598	12.4646	33.1533	34.7187	44.7272	5.67748	4.11471	27.5156	12.7799	20.1816	11.5419	20.5724	5.99309	2.98605	9.36741	8.91614	4.645	7.48769	4.57833	2.96824	6.29231	53.0191	8.94449	5.18039	6.64192	3.6891	3.21543	3.79416	3.89904	4.06927	9.71349	5.47538	3.63395	5.11222	6.86405	3.8679	4.23048	6.9117	5.12212	3.36536	4.26948	5.49641	3.93305
Q16552	1.58031	3.4027	2.24466	1.01589	1.37971	4.17516	12.4389	2.31224	1.50088	4.95289	1.94508	2.37142	3.18135	1.91675	2.53409	1.73514	1.18543	3.22726	1.74179	1.40394	2.36626	1.5801	3.82826	1.44732	1.91813	2.29611	3.27724	1.65741	6.03632	2.60734	3.4563	0.820309	3.02283	1.47592	2.88148	2.16196	1.87193	1.95265	3.70053	2.58612	1.39533	2.98279	1.85198	16.3329	1.61343	2.76726	2.92304	4.39322
Q5T4W7	0.816231	0.908791	0.98542	0.862024	1.14312	1.2597	1.42812	1.25333	1.01529	0.914452	1.07444	0.894411	0.945474	2.33102	1.37981	0.752707	1.31018	0.870629	1.69597	1.07272	0.873246	0.760774	1.17201	4.27117	0.427101	1.26019	1.57562	0.906834	1.14973	0.899391	1.29275	0.920973	1.32847	0.676921	1.13071	0.848973	0.682438	0.890557	1.01181	1.42815	0.919537	0.870913	1.07136	1.3204	1.57038	0.814598	0.775947	3.63327
Q8IXJ6	6.1876	23.7558	21.8917	5.03985	1.76669	13.4722	2.82404	6.29838	9.56338	11.2897	5.7877	5.24299	17.7238	8.53369	11.2487	6.22261	7.65727	6.81673	5.57662	11.8163	10.4265	2.64394	5.2499	4.57671	1.04635	2.80292	25.7888	16.5021	2.25149	7.97392	11.6562	2.81698	2.45319	3.61288	11.7609	8.82166	4.71543	1.5344	13.4524	12.0726	13.5344	7.21976	11.9207	2.47814	11.7635	6.61454	10.2227	16.0561
Q8N6P7	3.51246	3.06773	1.62967	1.36526	0.959384	3.32529	3.07051	3.32285	2.76464	0.92059	5.59315	3.9211	2.05207	1.79629	4.27887	2.54773	2.40948	1.66537	2.46004	2.29213	2.07254	0.832089	5.31729	2.55824	3.42706	2.34055	8.18572	1.86775	3.33083	2.57608	2.8958	1.60869	0.598399	0.941511	2.01091	3.8302	3.23651	3.26013	2.65977	4.2379	1.87781	0.366382	2.25514	2.2621	1.78602	0.638213	2.73161	6.46957
Q8NFT8	144.925	133.426	133.952	101.584	136.478	150.949	134.212	213.803	161.504	168.266	61.1423	197.578	133.23	174.891	97.4763	95.5782	144.505	174.222	131.459	148.853	178.872	117.437	164.02	162.432	145.35	229.626	246.044	170.356	126.594	153.073	175.141	110.135	147.033	117.426	102.401	166.18	151.709	125.726	151.433	269.369	189.402	276.62	239.674	199.357	214.718	183.9	219.803	232.475
Q969D9	0.443901	0.397628	0.289993	0.281907	0.357933	0.393801	0.427335	0.750035	0.282092	0.574485	0.450482	0.419662	0.281442	0.349354	0.409652	0.173934	0.322127	0.277321	0.488656	0.380738	0.512975	0.332363	0.425812	0.268766	0.363624	0.221949	0.511774	0.523924	0.737446	0.285941	0.510534	0.166245	0.32611	0.199445	1.28029	0.404884	0.458699	0.313205	0.387896	0.335636	0.381874	0.463044	0.493876	0.63967	0.484601	0.487749	0.33989	0.363259
Q99616	9390.59	14888.1	5123.24	5986.22	15266.3	13490.9	35119.4	14085.8	4588.86	11660.4	35666.2	11436.6	5905.98	7166.73	6299.8	8344.79	9311.58	24922.5	15334.4	22694.1	16574.2	2824.27	7573.84	6620.8	11597.9	17701.2	25394.9	5636.91	14533.6	13637.9	13899.9	5567.79	10945.6	2483.4	11278.9	9597.81	16713	14347.3	10278.1	12374.7	12942.2	10047.7	14752.6	17443.1	10271	8859.87	18225.2	22920.8
Q99731	355.866	908.133	850.001	1133.87	907.12	770.425	6945.58	693.028	818.716	691.699	18413.7	1105.62	1850.81	1187.83	1364.6	929.57	600.117	1735.12	6788.8	846.884	1241.19	720.892	1452.73	1252.66	1120.41	1882.29	1039.15	622.85	1239.07	1131.19	1359.94	2072.13	5169.04	744.217	900.861	1571.2	870.663	759.965	1801.98	2790.83	4191.38	1060.79	1185.06	1688.38	929.731	482.207	1519.68	1369.14
Q99748	0.355251	0.408164	0.935494	0.232213	0.405462	0.341787	0.259308	0.387347	0.387237	0.427792	0.50308	0.383721	0.427403	0.328599	0.439364	0.377634	0.356225	0.407918	0.408212	2.45481	0.436079	0.335713	0.419906	0.368685	0.332784	0.290963	0.405389	0.332669	0.367002	0.345189	0.761175	0.300511	0.36093	0.190714	0.520962	0.386722	0.459218	1.06279	0.423978	0.371664	0.261641	0.400946	0.347265	0.268637	0.397132	0.326399	0.461829	0.364166
Q9BZW8	317.975	131.091	362.621	235.237	245.849	437.367	113.768	195.788	287.776	331.637	51.1286	63.8887	458.488	1274.72	413.68	184.2	258.443	142.35	138.703	150.324	616.001	137.478	167.6	390.823	385.586	454.126	444.103	168.568	358.493	384.332	330.453	341.755	371.972	408.307	299.195	387.819	237.939	317.449	73.5065	72.888	117.68	121.846	99.4425	110.289	102.4	83.9617	90.766	92.8288
Q9GZV9	2.15566	4.53968	8.08328	2.75629	2.75255	12.0302	9.42479	2.29577	2.40716	2.35896	9.74033	1.81607	2.84739	10.5412	8.56433	7.25864	2.57102	9.63484	3.25821	2.76328	19.7485	6.2427	2.56669	6.32178	2.78929	4.7792	5.64131	2.47332	14.0426	4.07308	3.64192	4.39901	4.57626	1.94257	6.04256	76.6859	8.0315	31.5232	20.1647	2.31227	2.83031	2.60499	2.7654	3.78754	2.84824	2.17474	2.41635	3.92333
Q9H5V8	16.4821	20.0852	24.8468	51.3798	34.9568	35.8226	23.6991	23.7183	22.1228	27.0654	127.328	10.4207	16.684	60.7752	24.2558	39.9912	15.8541	21.677	12.5502	10.7395	25.2445	10.163	33.3931	38.0747	21.9942	62.853	37.9832	25.7473	37.4564	19.2952	32.5564	28.3746	18.866	24.1644	23.531	43.7994	19.0205	13.7016	11.6209	18.9824	19.636	18.531	9.65851	20.981	9.20348	12.365	13.7405	17.0931
Q9NRJ3	4.68283	8.13234	1.82423	1.32566	4.14497	7.85973	2.30017	2.50026	2.91238	5.91739	1.21256	1.88022	3.01444	1.65593	3.14561	1.24299	9.38359	4.95598	2.47306	6.17612	6.41567	2.70538	2.43312	1.86045	2.65721	3.07352	5.54197	5.12368	2.07314	3.56433	3.80406	1.23249	2.48485	0.83707	2.92033	1.32321	1.87772	2.23643	2.1477	2.20053	1.73957	2.10509	2.15456	1.56924	4.61397	1.2895	1.8736	2.3033
Q9NSA1	18.2171	379.525	40.7427	11.1664	13.1369	11.7131	136.899	188.983	32.2704	41.4638	80.4221	14.5667	232.433	46.2467	32.3197	31.0627	2.79409	295.067	24.0811	136.394	218.278	77.8006	63.1084	10.3949	22.3605	244.461	623.597	15.5735	129.709	38.3196	40.9463	28.4223	174.231	53.3838	22.5296	150.715	19.9017	101.278	27.6437	22.1518	32.1967	39.5847	29.138	135.205	35.9102	66.8261	23.6168	28.9486
Q9NYY1	0.346645	0.525856	0.392009	0.300665	0.348256	0.306783	0.358382	0.335229	0.34669	0.409535	0.328087	0.283698	0.331914	0.365031	0.375504	0.346695	0.589053	0.340062	0.287567	0.392627	0.34338	0.261806	0.37127	0.293876	0.35769	0.348594	0.450819	0.390734	0.315126	0.43237	0.351099	0.239907	0.425907	0.273122	0.294588	8.67023	0.404172	0.299689	0.461486	0.329536	0.372058	0.319423	0.372835	0.545416	0.34256	0.349858	0.369114	0.34938
Q9NZQ7	62.9005	79.046	84.407	96.6682	56.1393	94.5156	69.8002	62.1874	70.1713	50.8572	116.124	28.4808	102.075	134.923	100.384	55.1279	48.8762	41.3627	46.5145	62.3471	86.165	48.0062	51.7885	92.2751	37.5945	147.237	104.652	53.5487	78.0929	93.455	45.4044	70.8728	73.2989	107.851	77.9804	116.385	53.7112	74.5822	29.5284	31.1099	28.2784	37.7713	32.2496	55.5995	32.5368	37.8403	27.7805	30.9305
Q9P0M4	2.28412	7.54249	4.71151	1.88987	2.65568	3.64781	3.59851	4.60174	2.01023	4.43007	3.5667	4.15947	7.86867	9.6355	1.90789	2.41672	2.08336	2.61085	2.73454	5.46621	3.55875	4.12244	3.36634	3.245	1.67348	7.32856	4.7381	1.72345	6.44205	3.44435	3.83889	3.27417	3.25733	2.57612	2.73568	4.2594	4.28261	4.90638	9.01458	4.98997	2.63532	4.07268	4.16336	14.1394	3.99263	3.59801	3.77663	5.95429
Q9UHF4	0.537378	0.674715	0.522745	0.433108	0.934839	0.563415	0.948034	1.97808	0.616512	0.386203	0.419717	0.629798	0.405215	0.755917	0.45895	0.478029	0.4206	0.707337	0.633374	0.371139	0.29558	0.505874	0.677452	0.681672	0.400924	0.983529	0.491288	0.410371	0.344577	0.969021	0.790392	0.574385	0.726664	0.236659	0.522387	0.563321	0.746012	0.504075	0.663795	0.937461	0.611409	0.617701	0.547762	3.73112	0.620434	0.693045	0.51636	0.708618
